# Supplementary material for: Meta-analysis of exome array data identifies six novel genetic loci for lung function
Source: Wellcome Open Res. 2018 Aug 7;3:4. Originally published 2018 Jan 12. [Version 3] doi: 10.12688/wellcomeopenres.12583.3 (PMC6081985; doi:10.12688/wellcomeopenres.12583.3)
Supplement: Supplementary file 1 [file wellcomeopenres-3-16020-s0000.tgz]

Archive with 1 entries (1 files):
- 8cc3bea4-d873-4e51-9da3-a81b6b88afcb.pdf
